# Supplementary material for: Genome‐Wide Identification and Functional Characterization of New Serotonin N‐Acetyltransferases in Soybean
Source: Food Sci Nutr. 2025 Apr 6;13(4):e70147. doi: 10.1002/fsn3.70147 (PMC11972975; doi:10.1002/fsn3.70147)
Supplement: Supplementary file 1 — Data S1. [file FSN3-13-e70147-s001.xlsx]

## Sheet: Supplementary Sheet 1
Sequence ID	Number of Amino Acid	Molecular Weight	Theoretical pI	Instability Index	Aliphatic Index	Grand Average of Hydropathicity
KRH77141	602	66204.9	8.08	38.44	89.1	-0.127
KRH77142	602	66204.9	8.08	38.44	89.1	-0.127
KRH77140	605	66297	8.58	40.11	89.77	-0.118
KRH77858	1319	146548	6.79	49.34	70.43	-0.719
KRH77857	1314	146046	6.7	49.44	70.7	-0.715
KRH74650	291	32779.9	8.54	59.92	87.18	-0.141
KRH74649	291	32779.9	8.54	59.92	87.18	-0.141
KRH71058	192	20921.2	10.53	48.95	96.51	-0.109
KRH69507	302	33929.1	9.14	55.63	85.96	-0.2
KRH70190	284	31779	9.52	37.35	87.57	-0.054
KRH67283	418	46202.7	5.63	45.87	73.09	-0.586
KRH67282	543	60780.9	5.89	45.02	66.34	-0.661
KRH54045	133	14808.1	9.74	56.9	75.56	-0.24
KRH44932	273	31098.8	9.36	47.7	89.3	-0.261
KRH40658	248	27554.2	5.29	38.9	84.96	-0.256
KRH34871	278	30668.5	9.6	33.28	77.12	-0.127
KRH28344	592	64814.2	8.35	40.22	87.94	-0.119
KRH28345	607	66504	6.96	37.51	89.31	-0.127
RCW19151	1263	140786	8.19	54.53	66.37	-0.782
KRH27635	1310	145760	7.14	49.89	70.01	-0.724
KRH23754	271	30794.6	9.57	47.49	91.03	-0.255
KRH18948	266	29697	6.44	40.39	95.38	-0.045
KRH19316	448	50507.9	9.26	54	93.39	-0.044
KRH12537	333	38889.5	9.78	50.44	68.23	-0.704
KRH08531	207	22633.2	8.81	29.51	90.92	0.217
KRH04408	601	66439	8.49	40.68	87.45	-0.179
KRH04409	539	59133.5	6.58	37.87	91.54	-0.104
KRH04410	536	58724.1	6.33	37.16	90.97	-0.086
KRH02609	443	49854.3	9.29	47.17	96.03	-0.016
KRH02949	265	29733.9	6.52	39.06	90.23	-0.079
KRH00502	231	25951.8	6.22	37.94	91.6	-0.212
KRG95607	540	60451.7	5.96	45.75	68.15	-0.638
KRG91901	278	30734.7	9.7	36.32	78.2	-0.135
KRG91900	286	31622.7	9.58	36.49	79.76	-0.1
